# Supplementary material for: Clinical and molecular characteristics of Chinese non‐small cell lung cancer patients with ERBB2 transmembrane domain mutations
Source: Mol Oncol. 2020 Jul 1;14(8):1731–9. doi: 10.1002/1878-0261.12733 (PMC7400783; doi:10.1002/1878-0261.12733)
Supplement: Supplementary file 2 — Table S1. Gene alterations identified in plasma and CSF of HER2 TMD mutant patients. [file MOL2-14-1731-s002.xlsx]

## Sheet: Sheet1
ID	TYPE	Gene	Type	AAChange	AF
P01	Plasma	KRAS	missense	c.35G>T(p.G12V)	0.0059
P01	Plasma	ERBB2	missense	c.1976_1977delTTinsAG(p.V659E)	0.0109
P01	Plasma	NRAS	missense	c.425T>C(p.I142T)	0.0102
P04	Plasma	NF1	stop_gain	c.586G>T(p.E196*)	0.0279
P04	Plasma	KMT2C	missense	c.1099C>A(p.H367N)	0.0845
P04	Plasma	EGFR	missense	c.2573T>G(p.L858R)	0.0036
P04	Plasma	ERBB2	missense	c.1976T>A(p.V659D)	0.0113
P04	Plasma	DNMT3A	missense	c.2645G>A(p.R882H)	0.1052
P04	Plasma	ERBB3	splice_site	c.3201+2_3202del	0.1092
P05	Plasma	CDKN1C	missense	c.586G>C(p.A196P)	0.14
P05	Plasma	GATA2	stop_gain	c.584C>A(p.S195*)	0.0131
P05	Plasma	ATRX	missense	c.2387A>G(p.K796R)	0.0175
P05	Plasma	ERBB2	missense	c.1976_1977invTT(p.V659E)	0.01
P05	Plasma	PIK3CA	missense	c.1035T>A(p.N345K)	0.008
P05	Plasma	KMT2B	missense	c.3155G>T(p.G1052V)	0.0155
P05	Plasma	SPOP	missense	c.139G>A(p.E47K)	0.014
P07	Plasma	TP53	stop_gain	c.637C>T(p.R213*)	0.0209
P07	Plasma	ERBB2	missense	c.1976_1977invTT(p.V659E)	0.2289
P07	Plasma	PDGFRB	missense	c.1996A>T(p.N666Y)	0.0213
P07	Plasma	SDHA	missense	c.1300G>A(p.G434S)	0.019
P07	Plasma	CDKN1B	CNV Loss
P08	Plasma	TOP2A	splice_site	c.332+1G>T	0.043
P10	Plasma	ERBB2	missense	c.1976T>A(p.V659D)	0.0117
P10	Plasma	MET	splice_site	c.3632+2_3633del	0.0518
P10	Plasma	MET	splice_site	c.3340+2_3341del	0.0736
P10	Plasma	MET	splice_site	c.3259+2_3260del	0.0657
P10	Plasma	NF1	stop_gain	c.586G>T(p.E196*)	0.1364
P10	Plasma	MET	splice_site	c.3798_3799-2del	0.0578
P10	Plasma	EGFR	missense	c.2582T>A(p.L861Q)	0.003
P10	Plasma	EGFR	missense	c.2573T>G(p.L858R)	0.0126
P10	Plasma	MET	splice_site	c.3522+1_3523-1del	0.0416
P10	Plasma	PTEN	stop_gain	c.697C>T(p.R233*)	0.0053
P10	Plasma	SMARCA4	missense	c.4114C>T(p.R1372C)	0.0122
P10	Plasma	ERBB2	missense	c.1976_1977delTTinsAG(p.V659E)	0.115
P10	Plasma	SMAD4	missense	c.1067C>T(p.P356L)	0.058
P10	Plasma	MITF	missense	c.787C>T(p.R263C)	0.0597
P11	Plasma	PTPRD	CNV Loss
P12	Plasma	STK11	frameshift	c.879dupA(p.P294Tfs*24)	0.2291
P12	Plasma	BAP1	missense	c.280C>G(p.H94D)	0.0121
P12	Plasma	DPYD	missense	c.2230T>G(p.L744V)	0.1288
P12	Plasma	ERBB2	missense	c.1976T>A(p.V659D)	0.1877
P12	Plasma	AKT3	missense	c.659G>A(p.R220H)	0.0812
P12	Plasma	ERBB2	missense	c.1976_1977invTT(p.V659E)	0.191
P13	CSF	DNMT3A	frameshift	c.2196dupT(p.E733*)	0.0114
P13	CSF	ESR1	missense	c.988G>A(p.E330K)	0.0013
P13	CSF	UGT1A1	missense	c.1037C>T(p.A346V)	0.0019
P13	CSF	EGFR	indel	c.2235_2249delGGAATTAAGAGAAGC(p.E746_A750del)	0.0014
P13	CSF	BCR	missense	c.3214C>T(p.R1072C)	0.2069
P21	Plasma	ERBB2	missense	c.1976_1977invTT(p.V659E)	0.463
P21	Plasma	TP53	missense	c.743G>A(p.R248Q)	0.2322
P21	Plasma	ERBB2	CNV Gain
P21	Plasma	RICTOR	CNV Gain
P23	Plasma	ERBB2	missense	c.1976_1977invTT(p.V659E)	0.0114
P23	Plasma	TP53	splice_site	c.375+1G>A	0.0067
P24	CSF	ERBB2	missense	c.1979G>A(p.G660D)	0.1106
P24	CSF	ERBB3	missense	c.1946T>G(p.I649R)	0.094
P26	CSF	RB1	stop_gain	c.2384C>A(p.S795*)	0.6133
P26	CSF	LRP1B	missense	c.13106G>T(p.C4369F)	0.3547
P26	CSF	EGFR	missense	c.2573T>G(p.L858R)	0.5368
P26	CSF	TP53	missense	c.706T>C(p.Y236H)	0.5086
P26	CSF	ERBB2	missense	c.1979G>A(p.G660D)	0.2927
P26	CSF	PIK3CA	missense	c.1633G>A(p.E545K)	0.3142
P26	CSF	DPYD	missense	c.994C>T(p.R332W)	0.3383
P26	CSF	U2AF1	missense	c.71T>C(p.I24T)	0.0124
P26	CSF	ERBB2	missense	c.1976_1977delTTinsAG(p.V659E)	0.0107
P26	CSF	FLT4	CNV Gain
P26	CSF	MYC	CNV Gain
P26	CSF	NTRK1	CNV Gain
P37	Plasma	PTEN	stop_gain	c.686C>G(p.S229*)	0.0126
P37	Plasma	ERBB2	missense	c.1976_1977invTT(p.V659E)	0.0251
P39	Plasma	TP53	missense	c.818G>A(p.R273H)	0.0326
P39	Plasma	ERBB2	missense	c.1976_1977invTT(p.V659E)	0.0287
P39	Plasma	TAP1	frameshift	c.885dupC(p.I296Hfs*11)	0.0046
P40	CSF	CDK6	missense	c.226G>A(p.V76M)	0.0344
P40	CSF	APC	missense	c.688C>T(p.R230C)	0.0103
P40	CSF	LRP1B	missense	c.4306G>A(p.E1436K)	0.0118
P40	CSF	CDKN2A	missense	c.355G>A(p.E119K)	0.011
P40	CSF	CYP2B6	missense	c.662C>T(p.S221F)	0.014
P40	CSF	LRP1B	stop_gain	c.3311_3312delGGinsAA(p.W1104*)	0.0117
P40	CSF	RB1	missense	c.212G>A(p.R71K)	0.0113
P40	CSF	MYC	stop_gain	c.502C>T(p.Q168*)	0.0132
P40	CSF	MYC	missense	c.1339G>A(p.E447K)	0.0106
P40	CSF	NQO1	missense	c.652G>A(p.E218K)	0.0187
P40	CSF	SETD2	missense	c.5189C>T(p.S1730F)	0.011
P40	CSF	RET	missense	c.2161C>T(p.R721W)	0.0115
P40	CSF	TPMT	missense	c.730G>A(p.E244K)	0.0113
P40	CSF	TP53	missense	c.1009C>T(p.R337C)	0.0022
P40	CSF	DPYD	missense	c.1735G>A(p.D579N)	0.0212
P40	CSF	SMARCB1	splice_region	c.1116G>A(p.T372=)	0.0115
P40	CSF	RET	missense	c.2012C>T(p.S671L)	0.0136
P40	CSF	TP53	missense	c.722C>T(p.S241F)	0.0077
P40	CSF	RICTOR	missense	c.3715G>A(p.E1239K)	0.0101
P40	CSF	AKT1	stop_gain	c.1360C>T(p.Q454*)	0.0105
P40	CSF	ALK	missense	c.3720_3721delGGinsAA(p.E1241K)	0.011
P40	CSF	NTRK1	missense	c.1438G>A(p.E480K)	0.0181
P40	CSF	ERBB2	missense	c.1019G>A(p.R340Q)	0.0124
P40	CSF	ERCC4	missense	c.202G>A(p.E68K)	0.0216
P40	CSF	GSTT1	stop_gain	c.391C>T(p.Q131*)	0.0104
P40	CSF	HGF	missense	c.742G>A(p.E248K)	0.017
P40	CSF	IDH1	missense	c.406G>A(p.G136R)	0.0101
P40	CSF	FGFR3	missense	c.2164G>A(p.D722N)	0.0105
P40	CSF	PDGFRB	missense	c.2972G>A(p.R991H)	0.0116
P40	CSF	LRP1B	missense	c.3187G>A(p.D1063N)	0.0102
P40	CSF	RB1	missense	c.68C>T(p.P23L)	0.0115
P40	CSF	PTPN11	missense	c.22C>T(p.H8Y)	0.0129
P40	CSF	ERBB2	missense	c.1976_1977invTT(p.V659E)	0.3956
P40	CSF	TP53	missense	c.769C>G(p.L257V)	0.2481
P40	CSF	RB1	missense	c.1466G>A(p.C489Y)	0.3398
P43	Plasma	SMARCB1	CNV Loss
P43	Plasma	AKT2	CNV Gain
P43	Plasma	AXL	CNV Gain
P44	Plasma	ERBB2	missense	c.1979G>A(p.G660D)	0.3311
P44	Plasma	PTEN	frameshift	c.740dupT(p.L247Ffs*6)	0.0268
P44	Plasma	EGFR	missense	c.2573T>G(p.L858R)	0.0349
P44	Plasma	MED12	stop_gain	c.6406C>T(p.Q2136*)	0.0163
P44	Plasma	TP53	missense	c.476C>T(p.A159V)	0.0198
P45	Plasma	ERBB2	missense	c.1976_1977invTT(p.V659E)	0.0393
P45	Plasma	TP53	missense	c.730G>C(p.G244R)	0.019
